# Supplementary material for: Identification of Somatic Mitochondrial DNA Mutations, Heteroplasmy, and Increased Levels of Catenanes in Tumor Specimens Obtained from Three Endometrial Cancer Patients
Source: Life (Basel). 2022 Apr 9;12(4):562. doi: 10.3390/life12040562 (PMC9030153; doi:10.3390/life12040562)
Supplement: Supplementary file 1 [file life-12-00562-s001.zip]

Archive with 2 entries (2 files):
- life-1620039.xlsx
- Supplementary.Figure S1.mjy.pdf
